# Supplementary material for: Ralstonia solanacearum type III effector RipAF1 mediates plant resistance signaling by ADP-ribosylation of host FBN1
Source: Hortic Res. 2024 Jun 12;11(8):uhae162. doi: 10.1093/hr/uhae162 (PMC11298624; doi:10.1093/hr/uhae162)
Supplement: Web_Material_uhae162 [file web_material_uhae162.zip]

Archive with 1 entries (1 files):
- RipAF1_supple Fig-24.6.22.pdf
